# Supplementary material for: The apple REFPOP—a reference population for genomics-assisted breeding in apple
Source: Hortic Res. 2020 Nov 1;7:189. doi: 10.1038/s41438-020-00408-8 (PMC7603508; doi:10.1038/s41438-020-00408-8)
Supplement: Supplementary file 2 — Supplementary table 1 [file 41438_2020_408_MOESM2_ESM.xls]

## Sheet: Sheet1
Genotype Code	MUNQ	Original Code	Preferred Name	Origin
1	1	1945-079	Brabant Bellefleur	WCE
101	101	1947-004	Rosa Mantovana	SE
1015	1015	1951-050	Schmidtberger Renette	WCE
1020	1020	1948-614	Chüsenrainer	WCE
1091	1091	1947-200	Ribonde	WCE
1113	1113	X4194	Red Winter	USA
112	112	1948-744	Democrat	ANZ
1123	1123	1953-014	Horei	JPN
1125	1125	1978-136	Lady Williams	ANZ
114	114	1947-318	Koestlicher	WCE
118	118	1948-236	Reinette Clochard	WCE
1218	1218	1953-002	Shinsei	JPN
1236	1236	X2039	O53T136	USA
130	130	1944-048	Groninger Kroon	WCE
131	131	1947-143	Reinette du Mans	WCE
133	133	1948-599	Spaanse Keiing	WCE
135	135	1947-138	Reinette de Saintonge	WCE
1377	1377	1948-400	Simonffy Piros	WCE
140	140	1946-034	Lange's Perfection	WCE
141	141	2000-070	Mrs. Phillimore	WCE
143	143	1954-026	Polly	WCE
1446	1446	1958-105	Hoti	SEE
1448	1448	1975-004	Osenee Polosatoe	NEE
1478	1478	Priscilla_NL	Priscilla-NL	WCE
1481	1481	1967-089	Indo	JPN
149	149	1977-204	Woodford	WCE
15	15	1957-175	Annie Elizabeth	WCE
152	152	1953-050	Histon Favourite	WCE
163	163	1907-002	Cox's Orange Pippin	WCE
167	167	1974-060	Melba	CAN
17	17	1923-058	Ontario	CAN
170	170	1973-114	Jincoa Zagarra	WCE
173	173	1951-170	Edelroter	SE
1870	1870	1905-004	Ard Cairn Russet	WCE
1872	1872	1916-006	Beeley Pippin	WCE
1887	1887	1923-078	Fillingham Pippin	WCE
1889	1889	1924-005	Scilly Pearl	WCE
1893	1893	1924-057	Bushey Grove	WCE
1900	1900	1929-036	New Bess Pool	WCE
1901	1901	1930-020	Summer Golden Pippin	WCE
1910	1910	1933-012	Sam Young	WCE
192	192	1948-233	Rose Double	WCE
1935	1935	1945-001	Storey's Seedling	WCE
1951	1951	1946-043	Brown's Seedling	WCE
1952	1952	1946-091	Holland Pippin	WCE
1962	1962	1947-480	Montfort	WCE
197	197	1973-051	Annurca	SE
1985	1985	1949-207	Barnhill Pippin	WCE
1988	1988	1949-221	Summer John	WCE
1989	1989	1949-222	Ballyfatten	WCE
1991	1991	1949-272	Lass o' Gowrie	WCE
1997	1997	1950-042	Stoke Allow	WCE
2	2	1958-156	Carrata	SE
200	200	1951-179	Gustavs Dauerapfel	WCE
2003	2003	1950-079	Eight Square	WCE
2010	2010	1951-224	Longstart	WCE
2013	2013	1952-055	Gilliflower of Gloucester	WCE
202	202	1947-086	Franc Roseau du Valais	WCE
2024	2024	1955-024	Pitmaston Pine Apple	WCE
2026	2026	1955-078	Cornish Honeypin	WCE
203	203	1924-009	Nanny	WCE
204	204	2006-011	Tydeman's Early Worcester	WCE
2046	2046	1960-044	Sergeant Peggy	WCE
2050	2050	1962-033	Lodgemore Nonpareil	WCE
2055	2055	1965-012	Lady Hollendale	WCE
206	206	1948-209	Pomme d'Ile	WCE
2061	2061	1974-496	Unnamed-1	U
2071	2071	1981-148	Old Rock Pippin	WCE
216	216	1973-116	Bordes	WCE
236	236	1951-017	Early Red Bird	CAN
238	238	1976-019	Sylvia	NEE
241	241	1957-084	Canvada	ANZ
2410	2410	X4355	P7 R4A4	WCE
2422	2422	X6398	TN R42A60	WCE
2443	2443	2002-056	Mason's Pippin	U
249	249	1974-065	Orleans	USA
25	25	1954-054	White Transparent	NEE
26	26	1949-202	Directeur Lesage	WCE
261	261	1979-176	Merton Worcester	WCE
262	262	1944-005	Thomas Jeffrey	WCE
2625	2625	1981-117	Orin	JPN
2651	2651	1976-107	Siugisdesert	NEE
2652	2652	1976-105	Piltsamasskoe Zimnee	NEE
2653	2653	1976-104	Noris	NEE
267	267	1972-019	Prima	USA
2670	2670	1974-323	Rosanne	ANZ
2671	2671	1974-322	Stowell Cox	ANZ
270	270	1947-158	Belle Flavoise	WCE
2720	2720	1967-068	Edgar (Canada)	CAN
2722	2722	1967-066	Diana	CAN
2732	2732	1966-044	Balder	WCE
2762	2762	1961-087	Tropical Beauty	ZAF
2779	2779	1958-100	Cretesc de Breaza	SEE
2784	2784	1958-043	Giambun	SE
2785	2785	1958-037	Gabiola	SE
2794	2794	1957-205	Stonehenge	CAN
2796	2796	1957-202	Milfor	CAN
2802	2802	1957-193	Emilia	CAN
2809	2809	1957-079	Titovka	NEE
2810	2810	1957-078	Kitchovka	SEE
2813	2813	1957-073	Aivaniya	SEE
2817	2817	1956-035	Caroline Hopkins	ZAF
2820	2820	1956-006	Toyo	JPN
2823	2823	1955-015	President Boudewijn	WCE
2827	2827	1955-011	Primus	WCE
2830	2830	1955-004	Prinses Marijke	WCE
2831	2831	1955-003	Prinses Beatrix	WCE
2836	2836	1954-069	Unnamed-5	U
2847	2847	1953-010	Golden Melon	JPN
2848	2848	1953-006	Shinko	JPN
2849	2849	1953-005	Shin Indo	JPN
2850	2850	1953-004	Kyokko	JPN
2855	2855	1952-178	Gold Reinette	WCE
2856	2856	1952-130	Jersey Black	USA
286	286	1968-035	Katja	NEE
2862	2862	1952-120	Golden Russet of Western New York	USA
2865	2865	1952-113	Jefferis	USA
2872	2872	1952-031	Pero Dourado	SE
29	29	1957-190	Borowitsky	NEE
290	290	1957-213	Chelmsford Wonder	WCE
2902	2902	1951-061	Fireside	USA
2908	2908	1951-021	Henry Clay	USA
2936	2936	1950-037	Primate	USA
2971	2971	1948-724	Petit Pippin	U
2974	2974	1948-688	Mere de Baia	SEE
2975	2975	1948-671	Karolka	SEE
2979	2979	1948-644	Domnicele	SEE
2980	2980	1948-642	Meri de Saminta	SEE
2990	2990	1948-403	Szaszpap alma	WCE
2992	2992	1948-401	Szechenyi Renet	WCE
2997	2997	1948-381	Keresi Muskotaly	WCE
30	30	1999-072	Alexander	NEE
301	301	1953-051	Spätblühender Taffetapfel	WCE
3010	3010	1948-354	Banffy Pal	WCE
3013	3013	1948-344	Angyal Dezso	WCE
3026	3026	1948-038	Unnamed-6	U
3042	3042	1947-324	Josephine Kreuter	WCE
3062	3062	1947-062	Frau Margarete von Stosch	WCE
308	308	1927-013	Åkerö	NEE
3148	3148	1930-027	Baxter	CAN
3160	3160	1927-004	Bodil Neergaard	NEE
317	317	1947-051	Marie-Joseph d'Othée	WCE
3170	3170	1925-019	Thurso	CAN
3172	3172	1925-016	Joyce	CAN
3173	3173	1925-015	Ascot	CAN
3190	3190	1921-089	Grimes Golden	USA
32	32	1965-025	Ingrid Marie	NEE
321	321	1947-462	Imperiale	WCE
323	323	1948-774	Bec d'Oie	WCE
324	324	1946-088	Winter Marigold	WCE
327	327	1958-139	Abbondanza	SE
33	33	1952-108	Gros Api	WCE
330	330	1958-128	Sicilia Piccola	SE
333	333	1915-102	William Crump	SE
334	334	1943-007	Rome Beauty	USA
338	338	1950-155	Cabusse	WCE
34	34	1927-007	Signe Tillisch	NEE
345	345	1927-005	Skovfoged	NEE
353	353	1948-778	Rouget de Born	WCE
366	366	1971-048	Vista Bella	USA
37	37	1999-004	King of the Pippins	WCE
378	378	1947-297	Friandise	WCE
40	40	1941-022	Benoni	USA
405	405	1947-223	Reinette d'Anthezieux	WCE
409	409	1958-140	Campanino	SE
410	410	1958-141	Durello	SE
424	424	1947-161	Barraude	WCE
428	428	1950-178	Rose Rouge	WCE
43	43	1948-246	Colapuis	NEE
435	435	1958-030	Renetta Grigia di Torriana	SE
440	440	1947-383	Amasya	SEE
445	445	1958-164	Mela Violetta	SE
447	447	1974-052	Winesap	USA
45	45	1957-181	Gascoyne's Scarlet	WCE
457	457	1947-216	Gazerau	WCE
46	46	2000-082	Reinette Rouge Etoilee	WCE
462	462	1976-149	Wagener	USA
465	465	1951-203	Tiroler Spitzlederer	SE
468	468	1979-186	Stark Earliest	USA
472	472	1948-278	Rouget	WCE
473	473	1929-029	Broad-Eyed Pippin (of Bultitude)	WCE
483	483	1955-067	Snövit	NEE
488	488	1975-317	Mother	USA
489	489	1944-004	Venus Pippin	WCE
49	49	1947-084	Freiherr von Berlepsch	WCE
491	491	1947-263	Reinette Sanguine du Rhin	WCE
5	5	1975-339	Antonovka Polotora Funtovaja	NEE
50	50	1921-094	Winter Banana	USA
508	508	2006-014	McIntosh	CAN
51	51	2000-075	Peasgood's Nonsuch	WCE
515	515	1950-150	Bancroft	CAN
52	52	1957-253	Zigeunerin	WCE
522	522	1950-033	Esopus Spitzenburg	USA
526	526	1982-200	Melrose	USA
533	533	1975-006	Pepin Shafrannyj	NEE
543	543	1955-066	Mio	NEE
546	546	1953-133	Rall's Janet	USA
548	548	1976-145	Granny Smith	ANZ
549	549	1984-001	Hocking's Green	WCE
55	55	1951-197	Rosmarina bianca	SE
56	56	1949-082	Zuccalmaglios Renette	WCE
560	560	1927-028	Opalescent	USA
562	562	1947-136	Collins	USA
564	564	1946-108	Caroline	WCE
565	565	1973-251	Kansas Queen	U
567	567	1958-041	Gambefine Fine Lunghe	SE
57	57	1979-164	Jonathan	USA
570	570	1947-165	Pomme Fer	WCE
575	575	1950-127	Atlas	CAN
577	577	1950-044	Norman's Pippin	WCE
58	58	1975-351	Calville des Prairies	WCE
582	582	2000-101	Wyken Pippin	WCE
584	584	1971-046	Kidd's Orange Red	ANZ
587	587	1974-264	York Imperial	USA
592	592	1952-194	Ivöäpple	USA
6	6	1950-123	Wealthy	USA
601	601	1953-081	Sops-in-Wine	WCE
603	603	1963-106	Mantet	CAN
61	61	1929-026	Reinette de Landsberg	WCE
629	629	1953-047	Dutch Mignonne	WCE
639	639	1947-469	Fiessers Erstling	WCE
65	65	1971-054	Golden Delicious	USA
652	652	1975-342	Bellefleur Krasny	NEE
653	653	1947-128	Grosse de Saint-Clément	WCE
66	66	1957-241	Elise Rathke	WCE
662	662	1958-029	Rus Cavallotta	SE
67	67	1948-310	Belle Fille de l'Indre	WCE
670	670	1947-059	Sauergrauschapfel	WCE
673	673	1958-028	Gian d'Andre'	SE
676	676	1976-103	Bessemyanka Michurina	NEE
678	678	1974-203	Dukat	WCE
68	68	1947-325	Maglemer	NEE
681	681	1948-210	Vernade	WCE
691	691	1953-150	Giant Geniton	USA
697	697	1958-040	Grenoble	SE
71	71	1943-006	King David	USA
72	72	2000-085	Grahams Jubileum	WCE
722	722	1948-656	Danziger Kantapfel	WCE
737	737	1976-108	Zhigulevskoe	NEE
739	739	1976-144	Gala	ANZ
74	74	1921-015	Edward VII	WCE
740	740	1948-363	Daru Sovari	WCE
743	743	1974-205	Růžena Bláhová	WCE
748	748	1950-175	Reale d'Entraygues	WCE
75	75	1973-189	Discovery	WCE
750	750	1950-120	Tönnes	NEE
757	757	1947-056	La Nationale	WCE
764	764	1956-014	Schweizer Orangenapfel	WCE
77	77	1953-140	Yellow Bellflower	USA
779	779	1951-058	Schöner aus Herrnhut	WCE
786	786	1945-155	Devonshire Buckland	WCE
787	787	1963-025	Newtown Pippin	USA
8	8	1979-159	Egremont Russet	WCE
80	80	1968-039	Aroma	NEE
809	809	1944-046	Zoete Ermgaard	WCE
81	81	1947-050	Prinzen Apfel	WCE
810	810	1957-082	Verde Doncella	SE
82	82	1999-084	Red Astrachan	NEE
89	89	1947-189	Reinette de Geer	WCE
9	9	1949-182	Lombarts Calville	WCE
918	918	1921-010	Charles Eyre	WCE
929	929	1958-018	Barry	USA
93	93	1974-347	Grenadier	WCE
94	94	1927-023	Filippa	NEE
95	95	2002-037	Calville Blanc d'Hiver	WCE
950	950	1957-191	Ecklinville	WCE
953	953	1947-133	Pero Mingan	SE
97	97	1951-048	Neue Goldparmane	WCE
997	997	1948-643	Nemtesc cu Miezul Rosu	SEE
12_B006		12_B006		P
12_B020		12_B020		P
12_B023		12_B023		P
12_B057		12_B057		P
12_B061		12_B061		P
12_B064		12_B064		P
12_B074		12_B074		P
12_B081		12_B081		P
12_B093		12_B093		P
12_B095		12_B095		P
12_E003		12_E003		P
12_E014		12_E014		P
12_E015		12_E015		P
12_E017		12_E017		P
12_E024		12_E024		P
12_E025		12_E025		P
12_E034		12_E034		P
12_E035		12_E035		P
12_E039		12_E039		P
12_E043		12_E043		P
12_F002		12_F002		P
12_F007		12_F007		P
12_F014		12_F014		P
12_F019		12_F019		P
12_F023		12_F023		P
12_F040		12_F040		P
12_F045		12_F045		P
12_F046		12_F046		P
12_F052		12_F052		P
12_F054		12_F054		P
12_I002		12_I002		P
12_I003		12_I003		P
12_I005		12_I005		P
12_I010		12_I010		P
12_I037		12_I037		P
12_I049		12_I049		P
12_I056		12_I056		P
12_I059		12_I059		P
12_I062		12_I062		P
12_I064		12_I064		P
12_J001		12_J001		P
12_J004		12_J004		P
12_J011		12_J011		P
12_J013		12_J013		P
12_J015		12_J015		P
12_J019		12_J019		P
12_J027		12_J027		P
12_J028		12_J028		P
12_J029		12_J029		P
12_J031		12_J031		P
12_K001		12_K001		P
12_K010		12_K010		P
12_K016		12_K016		P
12_K018		12_K018		P
12_K023		12_K023		P
12_K024		12_K024		P
12_K044		12_K044		P
12_K045		12_K045		P
12_K049		12_K049		P
12_L001		12_L001		P
12_L005		12_L005		P
12_L012		12_L012		P
12_L013		12_L013		P
12_L018		12_L018		P
12_L021		12_L021		P
12_N021		12_N021		P
12_N034		12_N034		P
12_N039		12_N039		P
12_N041		12_N041		P
12_N046		12_N046		P
12_N052		12_N052		P
12_N054		12_N054		P
12_N057		12_N057		P
12_N062		12_N062		P
12_N063		12_N063		P
12_O010		12_O010		P
12_O011		12_O011		P
12_O014		12_O014		P
12_O017		12_O017		P
12_O026		12_O026		P
12_O056		12_O056		P
12_O061		12_O061		P
12_O063		12_O063		P
12_O072		12_O072		P
12_O074		12_O074		P
12_P001		12_P001		P
12_P002		12_P002		P
12_P003		12_P003		P
12_P018		12_P018		P
12_P025		12_P025		P
12_P027		12_P027		P
12_P029		12_P029		P
12_P034		12_P034		P
12_P055		12_P055		P
12_P056		12_P056		P
12_196		12-196	B3Fx12-196	P
12_197		12-197	B3Fx12-197	P
12_204		12-204	B3Fx12-204	P
12_205		12-205	B3Fx12-205	P
13_10		13-10	B3Fx13-10	P
13_109		13-109	B3Fx13-109	P
13_139		13-139	B3Fx13-139	P
13_32		13-32	B3Fx13-32	P
13_35		13-35	B3Fx13-35	P
13_38		13-38	B3Fx13-38	P
ACW_25358		ACW 25358		P
ACW_25363		ACW 25363		P
ACW_25365		ACW 25365		P
ACW_25366		ACW 25366		P
ACW_25368		ACW 25368		P
ACW_25371		ACW 25371		P
ACW_25372		ACW 25372		P
ACW_25375		ACW 25375		P
ACW_25454		ACW 25454		P
ACW_25469		ACW 25469		P
ACW_25580		ACW 25580		P
ACW_25581		ACW 25581		P
ACW_25584		ACW 25584		P
ACW_25586		ACW 25586		P
ACW_25591		ACW 25591		P
ACW_25592		ACW 25592		P
ACW_25607		ACW 25607		P
ACW_25619		ACW 25619		P
ACW_25622		ACW 25622		P
ACW_25628		ACW 25628		P
DLO_12_066		DLO-12_ 066		P
DLO_12_084		DLO-12_ 084		P
DLO_12_120		DLO-12_ 120		P
DLO_12_140		DLO-12_ 140		P
DLO_12_141		DLO-12_ 141		P
DLO_12_162		DLO-12_ 162		P
DLO_12_221		DLO-12_ 221		P
DLO_12_233		DLO-12_ 233		P
DLO_12_259		DLO-12_ 259		P
DLO_12_289		DLO-12_ 289		P
FuGa_015		FuGa 015		P
FuGa_016		FuGa 016		P
FuGa_140		FuGa 140		P
FuGa_187		FuGa 187		P
FuGa_215		FuGa 215		P
FuGa_217		FuGa 217		P
FuGa_243		FuGa 243		P
FuGa_270		FuGa 270		P
FuGa_275		FuGa 275		P
FuGa_352		FuGa 352		P
FuPi_005		FuPi 005		P
FuPi_013		FuPi 013		P
FuPi_023		FuPi 023		P
FuPi_052		FuPi 052		P
FuPi_054		FuPi 054		P
FuPi_087		FuPi 087		P
FuPi_097		FuPi 097		P
FuPi_106		FuPi 106		P
FuPi_107		FuPi 107		P
FuPi_114		FuPi 114		P
GaCr_002		GaCr 002		P
GaCr_010		GaCr 010		P
GaCr_017		GaCr 017		P
GaCr_041		GaCr 041		P
GaCr_043		GaCr 043		P
GaCr_052		GaCr 052		P
GaCr_055		GaCr 055		P
GaCr_056		GaCr 056		P
GaCr_057		GaCr 057		P
GaCr_061		GaCr 061		P
GaPi_007		GaPi 007		P
GaPi_014		GaPi 014		P
GaPi_017		GaPi 017		P
GaPi_023		GaPi 023		P
GaPi_028		GaPi 028		P
GaPi_033		GaPi 033		P
GaPi_035		GaPi 035		P
GaPi_038		GaPi 038		P
GaPi_051		GaPi 051		P
GaPi_056		GaPi 056		P
I_BB002		I_BB002		P
I_BB012		I_BB012		P
I_BB015		I_BB015		P
I_BB022		I_BB022		P
I_BB028		I_BB028		P
I_BB031		I_BB031		P
I_BB039		I_BB039		P
I_BB049		I_BB049		P
I_BB056		I_BB056		P
I_BB070		I_BB070		P
I_CC003		I_CC003		P
I_CC044		I_CC044		P
I_CC048		I_CC048		P
I_CC052		I_CC052		P
I_CC055		I_CC055		P
I_CC057		I_CC057		P
I_CC059		I_CC059		P
I_CC067		I_CC067		P
I_CC070		I_CC070		P
I_CC075		I_CC075		P
I_J012		I_J012		P
I_J030		I_J030		P
I_J033		I_J033		P
I_J036		I_J036		P
I_J046		I_J046		P
I_J054		I_J054		P
I_J056		I_J056		P
I_J063		I_J063		P
I_J064		I_J064		P
I_J069		I_J069		P
I_M007		I_M007		P
I_M013		I_M013		P
I_M014		I_M014		P
I_M024		I_M024		P
I_M026		I_M026		P
I_M029		I_M029		P
I_M047		I_M047		P
I_M048		I_M048		P
I_M052		I_M052		P
I_M056		I_M056		P
I_W002		I_W002		P
I_W010		I_W010		P
I_W034		I_W034		P
I_W036		I_W036		P
I_W037		I_W037		P
I_W044		I_W044		P
I_W045		I_W045		P
I_W046		I_W046		P
I_W049		I_W049		P
I_W050		I_W050		P
JoPr_1990_102_001		JoPr 1990-102-001		P
JoPr_1990_102_054		JoPr 1990-102-054		P
JoPr_1990_102_097		JoPr 1990-102-097		P
JoPr_1990_102_108		JoPr 1990-102-108		P
JoPr_1990_102_169		JoPr 1990-102-169		P
JoPr_1990_102_179		JoPr 1990-102-179		P
JoPr_1990_102_202		JoPr 1990-102-202		P
JoPr_1990_102_232		JoPr 1990-102-232		P
JoPr_1990_102_242		JoPr 1990-102-242		P
JoPr_1990_102_246		JoPr 1990-102-246		P
JoPr_1990_102_257		JoPr 1990-102-257		P
NOVADI_0010		NOVADI / 0010		P
NOVADI_0023		NOVADI / 0023		P
NOVADI_0042		NOVADI / 0042		P
NOVADI_0114		NOVADI / 0114		P
NOVADI_0256		NOVADI / 0256		P
NOVADI_0268		NOVADI / 0268		P
NOVADI_0286		NOVADI / 0286		P
NOVADI_0296		NOVADI / 0296		P
NOVADI_0329		NOVADI / 0329		P
NOVADI_0330		NOVADI / 0330		P
NOVADI_0347		NOVADI / 0347		P
NOVADI_0356		NOVADI / 0356		P
NOVADI_0371		NOVADI / 0371		P
NOVADI_0382		NOVADI / 0382		P
NOVADI_0622		NOVADI / 0622		P
NOVADI_0731		NOVADI / 0731		P
NOVADI_0766		NOVADI / 0766		P
NOVADI_0980		NOVADI / 0980		P
NOVADI_1015		NOVADI / 1015		P
TeBr_012		TeBr_012		P
TeBr_021		TeBr_021		P
TeBr_022		TeBr_022		P
TeBr_027		TeBr_027		P
TeBr_043		TeBr_043		P
TeBr_071		TeBr_071		P
TeBr_084		TeBr_084		P
TeBr_180		TeBr_180		P
TeBr_248		TeBr_248		P
TeBr_263		TeBr_263		P
