# Supplementary material for: The apple REFPOP—a reference population for genomics-assisted breeding in apple
Source: Hortic Res. 2020 Nov 1;7:189. doi: 10.1038/s41438-020-00408-8 (PMC7603508; doi:10.1038/s41438-020-00408-8)
Supplement: Supplementary file 3 — Supplementary table 2 [file 41438_2020_408_MOESM3_ESM.xls]

## Sheet: Sheet1
Family	Size	Parent 1	Parent 2	Institute	Original Project	Original Code
12- or 13-	10	X338	Braeburn	BETTER3FRUIT	This study
12_B	10	Generos	X6417	INRA	Bianco et al. (2014)
12_E	10	Generos	X6683	INRA	Bianco et al. (2014)
12_F	10	X3318	X6564	INRA	Bianco et al. (2014)
12_I	10	X3263	X3259	INRA	Bianco et al. (2014)
12_J	10	X3318	Galarina	INRA	Bianco et al. (2014)
12_K	9	X6679	X6808	INRA	Bianco et al. (2014)
12_L	6	X6679	X6417	INRA	PBA, FruitBreedomics (Bink et al. 2014; Laurens et al. 2018)
12_N	10	X3305	X3259	INRA	Bianco et al. (2014)
12_O	10	RedWinterX3177	Galarina	INRA	PBA, FruitBreedomics (Bink et al. 2014; Laurens et al. 2018)
12_P	10	Rubinette	X3305	INRA	Bianco et al. (2014)
ACW 1	10	ACW 11303	ACW 18522	AGROSCOPE	This study	ACW 253XX, ACW 254XX
ACW 2	10	ACW 13652	ACW 11567	AGROSCOPE	This study	ACW 255XX, ACW 256XX
DLO	10	D1980-15-25	D1973-01-41	WUR (Wageningen University & Research)	Bianco et al. (2014)
FuGa	10	Fuji	Gala	LAIMBURG (duplicate of Bologna progeny)	Bianco et al. (2014)
FuPi	10	Fuji	Pinova	LAIMBURG	Bianco et al. (2014, 2016)
GaCr	10	Gala	Cripps Pink	LAIMBURG	PBA, FruitBreedomics (Bink et al. 2014; Laurens et al. 2018)
GaPi	10	Gala	Pinova	LAIMBURG	Bianco et al. (2014)
I_BB	10	X6417	X6564	INRA	Bianco et al. (2014)
I_CC	10	X6679	Dorianne	INRA	Bianco et al. (2014)
I_J	10	X3318	X3263	INRA	Bianco et al. (2014)
I_M	10	X6683	X6681	INRA	Bianco et al. (2014)
I_W	10	X6398	X6681	INRA	Bianco et al. (2014)
JoPr	11	Jonathan	Prima	SLU (WUR population)	Bianco et al. (2014)
NOVADI 1	9	Dalinette	X6681	NOVADI	This study	NOVADI / 02XX, NOVADI / 03XX
NOVADI 2	10	X6398	Pinova	NOVADI	This study	NOVADI / 00XX, NOVADI / 01XX, NOVADI / 06XX, NOVADI / 07XX, NOVADI / 09XX, NOVADI / 10XX
TeBr	10	Telamon	Braeburn	BETTER3FRUIT/KUL	Bianco et al. (2014)
