# Supplementary material for: The apple REFPOP—a reference population for genomics-assisted breeding in apple
Source: Hortic Res. 2020 Nov 1;7:189. doi: 10.1038/s41438-020-00408-8 (PMC7603508; doi:10.1038/s41438-020-00408-8)
Supplement: Supplementary file 4 — Supplementary table 3 [file 41438_2020_408_MOESM4_ESM.xls]

## Sheet: Sheet 1
Trait	Environment	cg	cc	cr	fv(v)	fu(u)	uhv(v)	vhu(u)	fu,v(u, v)	EDs
Floral emergence	BEL	330.81	0.47	0.02	0	0	0	0	0.01	0.01
Floral emergence	FRA	451.32	1.73	9.56	0	0	1.73	0.61	0.07	2.41
Floral emergence	ITA	372.18	5.98	28.85	0	0	0	0.5	0.01	0.51
Floral emergence	ESP	492.07	3.45	0.03	2.95	2.44	0.87	0	5.16	11.42
Floral emergence	CHE	289.35	9.42	17.68	0	0	0.4	0.33	0	0.73
Harvest date	BEL	454.64	0	4.64	0	0.59	1.64	0	0	2.23
Harvest date	FRA	517.55	4.74	4.77	0.85	0	0.01	0	2.78	3.64
Harvest date	ITA	459.9	0	0.1	0.7	0.76	0	2.53	0	3.99
Harvest date	ESP	479.17	4.68	0.01	0	2.66	0	0	0	2.66
Harvest date	CHE	436.42	0	1.29	2.02	0	3.82	1.09	0	6.93
