# Supplementary material for: The apple REFPOP—a reference population for genomics-assisted breeding in apple
Source: Hortic Res. 2020 Nov 1;7:189. doi: 10.1038/s41438-020-00408-8 (PMC7603508; doi:10.1038/s41438-020-00408-8)
Supplement: Supplementary file 5 — Supplementary table 4 [file 41438_2020_408_MOESM5_ESM.xls]

## Sheet: Sheet1
SNP	Chromosome	Position	P.value
AX-115476635	11	11277966	2.02089e-07
AX-115409139	9	681280	2.58137e-07
AX-115198592	9	1078953	3.57059e-07
AX-115410038	9	514635	7.30165e-07
AX-115649181	9	1365711	2.34256e-06
AX-115253961	11	11322737	2.65149e-06
AX-115271245	2	13180576	4.14521e-06
AX-115320293	11	11333668	4.30287e-06
AX-115294802	6	30019604	1.01221e-05
AX-115489653	6	4850252	1.0736e-05
AX-115630047	9	530386	1.22526e-05
AX-115424668	5	5989381	1.3903e-05
AX-115200723	3	898531	2.06462e-05
AX-115448780	9	713562	2.40644e-05
AX-115405800	2	19950789	2.66309e-05
AX-115293162	9	809693	2.82957e-05
AX-115574727	6	29060380	2.85407e-05
AX-115606670	5	4250031	3.4378e-05
AX-115271653	17	21254231	3.74734e-05
AX-115480906	3	152501	3.81463e-05
AX-115413851	6	32333057	4.13804e-05
AX-115375001	15	9950335	5.46852e-05
AX-115358144	14	2051861	5.49869e-05
AX-115375491	10	7852768	5.84032e-05
AX-115413247	17	17157259	6.46048e-05
AX-115659250	9	834337	6.97067e-05
AX-115462290	10	7701768	7.00521e-05
AX-115424792	9	897049	7.21571e-05
AX-115509946	12	7456260	7.2926e-05
AX-115395942	5	4298159	7.35231e-05
AX-115325950	10	31221112	7.50351e-05
AX-115438747	9	1079392	7.53832e-05
AX-115641129	6	32325150	7.56891e-05
AX-115537093	9	700032	7.85866e-05
AX-115280605	9	6787582	8.36383e-05
AX-115442530	9	740328	8.44652e-05
AX-115409127	9	686455	8.51953e-05
AX-115225691	17	19613564	8.6947e-05
AX-115364676	9	733336	8.77418e-05
AX-115263051	5	4539872	8.84597e-05
AX-115248798	10	7694294	8.90147e-05
AX-115626528	3	873611	9.13709e-05
AX-115398042	17	19529047	9.15622e-05
AX-115659049	9	1311208	9.38513e-05
AX-115186296	12	7123996	9.40135e-05
AX-115277096	3	117096	9.63454e-05
AX-115624034	11	22368266	0.000100061
AX-115651254	17	1106421	0.00010048
AX-115489648	6	4848782	0.000100702
AX-115364881	17	207036	0.000102727
AX-115342473	4	9680012	0.000105213
AX-115652380	11	8157514	0.000106655
AX-115206028	10	7921602	0.000108087
AX-115455521	3	901698	0.000108991
AX-115315275	11	35922407	0.000115041
AX-115509805	6	30513600	0.000115183
AX-115252388	16	15218544	0.000118232
AX-115315768	3	465830	0.000118784
AX-115255461	9	922375	0.000123356
AX-115425719	9	917784	0.000123717
AX-115631393	9	1680658	0.000127179
AX-115409123	9	690145	0.000130129
AX-105200711	12	22271000	0.000131734
AX-115644628	15	9949778	0.00013359
AX-115231767	17	19556765	0.000134472
AX-115559472	17	19567272	0.000134472
AX-115476992	9	7213924	0.000136205
AX-115635011	5	4850709	0.000137172
AX-115423441	17	22719604	0.000137334
AX-115573675	17	19457214	0.000138007
AX-115267901	6	33402022	0.00013804
AX-115390388	6	30148716	0.000138734
AX-115257133	9	1314934	0.000143546
AX-115189446	15	9374210	0.000143653
AX-115499603	14	26468205	0.00014508
AX-115506650	8	797503	0.000146988
AX-115639090	11	35922143	0.000150042
AX-115524062	15	23288953	0.000152795
AX-115195302	9	6702999	0.000154855
AX-115383113	17	37796	0.000155357
AX-115308249	5	42624991	0.000155724
AX-115480902	3	150621	0.000157893
AX-115425721	9	918327	0.000158403
AX-115264997	13	23172600	0.000158666
AX-115340860	9	363423	0.000164922
AX-115435194	3	919699	0.000165532
AX-115305148	3	27424583	0.000165667
AX-115364674	9	732953	0.000166918
AX-115393402	3	457780	0.000172928
AX-115514951	17	12969651	0.000173161
AX-115390389	6	30148756	0.000173634
AX-115342474	4	9679939	0.000179559
AX-115655386	9	425367	0.000183772
AX-115634292	6	24957968	0.000187343
AX-115480578	2	1513518	0.000188725
AX-115251645	9	284467	0.000191663
AX-115246876	7	35449965	0.000192354
AX-115634977	5	41827741	0.000195583
AX-115442234	3	272381	0.000197724
AX-115435196	3	919991	0.000197949
