# Supplementary material for: The apple REFPOP—a reference population for genomics-assisted breeding in apple
Source: Hortic Res. 2020 Nov 1;7:189. doi: 10.1038/s41438-020-00408-8 (PMC7603508; doi:10.1038/s41438-020-00408-8)
Supplement: Supplementary file 6 — Supplementary table 5 [file 41438_2020_408_MOESM6_ESM.xls]

## Sheet: Sheet1
SNP	Chromosome	Position	P.value
AX-115366114	3	30681581	2.46731e-31
AX-115350952	16	8932940	3.30807e-12
AX-115296686	10	38808504	1.07083e-08
AX-115193921	3	25342871	6.2491e-08
AX-115610924	3	27890504	3.85596e-07
AX-115267785	3	28196675	4.60833e-07
AX-115194965	3	28196867	4.60833e-07
AX-115408872	3	28211584	5.19538e-06
AX-105215757	3	28710671	8.60891e-06
AX-115332166	3	30522111	8.78977e-06
AX-115267783	3	28197544	1.20981e-05
AX-115323519	3	3974709	1.34625e-05
AX-115323522	3	3976063	1.45317e-05
AX-115267794	3	28191292	1.82792e-05
AX-115350519	3	28225257	1.99834e-05
AX-115382132	15	16282258	2.36001e-05
AX-115494676	15	16543549	2.67461e-05
AX-115440163	2	31757614	3.03833e-05
AX-115408866	3	28209841	3.10489e-05
AX-115451439	13	8734863	3.30998e-05
AX-115271556	3	28713955	3.80202e-05
AX-115589269	3	28356736	3.94464e-05
AX-115394105	3	30566958	4.17944e-05
AX-115325035	15	15974089	4.19518e-05
AX-115249524	1	23157595	4.61981e-05
AX-115571663	14	19433330	4.65163e-05
AX-115382135	15	16275614	5.13889e-05
AX-115475033	3	27662815	5.25825e-05
AX-115517369	15	15898261	5.39946e-05
AX-115349967	10	32302414	5.6005e-05
AX-115306487	11	32417830	5.71548e-05
AX-115194969	3	28194438	6.12319e-05
AX-115495480	10	1714411	7.40945e-05
AX-115271564	3	28716603	7.42433e-05
AX-115382124	15	16290612	7.68586e-05
AX-115589264	3	28353807	7.82627e-05
AX-115228351	12	24553230	8.26412e-05
AX-115585030	3	28327507	8.27978e-05
AX-115325049	15	15965285	8.61843e-05
AX-115585026	3	28324807	8.83669e-05
AX-115214826	2	32732031	8.85665e-05
AX-115382114	15	16308333	8.95054e-05
AX-115382109	15	16309660	8.95054e-05
AX-115265665	15	16589887	9.9515e-05
AX-115290203	15	16344145	0.000101575
AX-115390916	11	32563374	0.000104877
AX-115382099	15	16315365	0.000109633
AX-115335312	15	16251437	0.000110102
AX-115312018	15	16257792	0.000110102
AX-115382129	15	16286615	0.000110102
AX-115424522	2	13090152	0.000111453
AX-115373926	3	28120363	0.000115418
AX-115341567	15	15879594	0.000117125
AX-115517377	15	15890668	0.000117125
AX-115305419	15	16025305	0.000117125
AX-115475016	3	27644712	0.000122172
AX-115441737	15	16330184	0.000122353
AX-115469686	13	9019850	0.000123996
AX-115382142	15	16272123	0.000125483
AX-115382141	15	16272282	0.000125483
AX-115325043	15	15960256	0.000125844
AX-115408870	3	28210596	0.000126056
AX-115219544	15	16068979	0.000126135
AX-115453753	14	19418814	0.000126638
AX-115290206	15	16343126	0.000126872
AX-115649770	15	15712727	0.000128947
AX-115267786	3	28196171	0.000129672
AX-115496550	3	27639600	0.000131182
AX-115511599	3	4905406	0.000133303
AX-115290818	7	27464315	0.000136126
AX-115636644	14	2927472	0.000138108
AX-115283115	15	16460881	0.000145929
AX-115409564	3	4933387	0.000149175
AX-115335173	15	16414293	0.000157476
AX-115589256	3	28348021	0.000157631
AX-115319081	12	16790040	0.000160079
AX-115305173	12	16984299	0.00017416
AX-115439319	12	17277180	0.000174634
AX-115480177	14	2894345	0.000175288
AX-115312612	17	34466225	0.000180303
AX-115511582	3	4893424	0.000188649
AX-115382648	15	16755728	0.000191962
AX-115556899	2	13275475	0.00019294
AX-115289711	3	29592255	0.000193645
AX-115315391	3	25120784	0.000196641
AX-115589257	3	28348396	0.00019807
AX-115208348	13	8869377	0.000199053
AX-115348786	11	32499704	0.000207056
AX-115350530	3	28260114	0.000225459
AX-115350524	3	28257357	0.000225915
AX-115441728	15	16327426	0.000227823
AX-115208331	13	8889817	0.000228517
AX-115197115	11	32063918	0.000231565
AX-115315392	3	25120334	0.000233251
AX-115375083	2	32935499	0.000236573
AX-115373932	3	28116535	0.000238279
AX-115275372	11	11308254	0.000244765
AX-115256894	15	16776153	0.000245191
AX-115438655	2	13371090	0.000248806
AX-115438653	2	13373422	0.000248806
