# Supplementary material for: The apple REFPOP—a reference population for genomics-assisted breeding in apple
Source: Hortic Res. 2020 Nov 1;7:189. doi: 10.1038/s41438-020-00408-8 (PMC7603508; doi:10.1038/s41438-020-00408-8)
Supplement: Supplementary file 7 — Supplementary table 6 [file 41438_2020_408_MOESM7_ESM.xls]

## Sheet: Sheet1
Genotype code	Floral emergence	Harvest date
1	113.973	249.42
101	102.022	270.023
1015	108.438	251.339
1020	109.526	260.688
1091	116.729	236.414
1113	110.515	257.008
112	107.995	273.353
1123	112.574	282.411
1125	105.024	287.348
114	106.594	250.343
118	106.684	272.064
12_196	104.785	270.852
12_197	107.254	264.503
12_204	107.975	262.955
12_205	108.772	268.226
12_B006	107.04	246.736
12_B020	107.9	261.66
12_B023	109.975	255.641
12_B057	107.369	262.794
12_B061	107.68	258.347
12_B064	105.841	259.187
12_B074	109.001	261.52
12_B081	108.473	270.661
12_B093	107.166	255.821
12_B095	110.414	249.041
12_E003	103.784	238.131
12_E014	106.453	267.054
12_E015	110.127	267.307
12_E017	107.255	259.772
12_E024	110.467	281.269
12_E025	111.024	291.273
12_E034	109.269	272.408
12_E035	108.58	277.031
12_E039	109.648	291.588
12_E043	104.535	241.775
12_F002	110.343	250.954
12_F007	110.44	271.601
12_F014	112.347	258.488
12_F019	108.825	269.932
12_F023	110.722	272.129
12_F040	111.24	252.371
12_F045	111.202	250.133
12_F046	109.893	259.906
12_F052	110.255	263.264
12_F054	108.786	263.744
12_I002	107.032	264.175
12_I003	110.372	260.566
12_I005	108.756	239.483
12_I010	110.218	234.827
12_I037	108.598	228.608
12_I049	108.976	268.693
12_I056	105.726	267.377
12_I059	103.93	239.141
12_I062	108.734	261.958
12_I064	110.383	261.811
12_J001	111.024	258.582
12_J004	110.373	267.427
12_J011	108.862	260.805
12_J013	107.347	261.146
12_J015	112.114	250.327
12_J019	110.462	271.115
12_J027	109.313	275.62
12_J028	109.831	276.823
12_J029	110.957	272.715
12_J031	109.143	264.498
12_K001	109.81	240.797
12_K010	109.033	245.871
12_K016	108.123	261.813
12_K018	110.744	267.807
12_K023	109.446	282.623
12_K024	106.935	270.319
12_K044	106.262	277.758
12_K045	109.346	275.286
12_K049	111.988	264.869
12_L001	109.456	258.778
12_L005	107.125	265.69
12_L012	109.24	262.787
12_L013	107.13	269.934
12_L018	109.365	267.057
12_L021	106.352	275.936
12_N021	108.609	282.282
12_N034	109.619	277.968
12_N039	109.415	289.404
12_N041	106.103	242.665
12_N046	109.552	260.326
12_N052	106.651	255.798
12_N054	106.93	253.839
12_N057	108.519	258.023
12_N062	106.299	239.725
12_N063	107.839	229.534
12_O010	111.791	279.103
12_O011	108.755	269.777
12_O014	110.968	279.199
12_O017	112.189	283.314
12_O026	111.497	288.582
12_O056	108.395	261.892
12_O061	109.35	259.616
12_O063	110.253	271.99
12_O072	108.619	250.649
12_O074	110.885	281.667
12_P001	110.179	280.677
12_P002	109.724	281.59
12_P003	109.584	283.881
12_P018	113.093	278.739
12_P025	106.273	271.594
12_P027	107.126	291.427
12_P029	110.355	275.589
12_P034	109.318	259.2
12_P055	108.924	292.666
12_P056	110.404	273.129
1218	106.798	236.609
1236	107.639	247.995
13_10	105.953	270.9
13_109	105.074	221.337
13_139	101.638	258.025
13_32	105.475	251.015
13_35	105.555	238.509
13_38	106.518	276.996
130	108.154	239.508
131	114.63	279.909
133	110.063	280.885
135	108.043	283.725
1377	103.923	231.746
140	109.146	257.784
141	110.063	251.876
143	111.722	223.042
1446	112.858	278.31
1448	106.765	222.292
1478	107.624	211.93
1481	103.286	284.395
149	110.35	262.509
15	111.734	255.551
152	108.044	249.865
163	109.349	244.057
167	105.948	197.33
17	109.155	275.958
170	115.243	275.712
173	110.876	259.85
1870	110.56	236.368
1872	104.368	219.696
1887	112.96	212.607
1889	112.058	214.891
1893	106.772	237.907
1900	114.879	251.952
1901	105.666	215.596
1910	102.402	251.97
192	113.133	265.754
1935	108.952	277.015
1951	108.897	271.209
1952	109.739	261.769
1962	109.176	279.688
197	108.455	268.139
1985	107.983	212.154
1988	106.969	227.089
1989	110.667	261.435
1991	108.303	205.234
1997	108.965	225.964
2	105.234	276.66
200	106.741	268.712
2003	117.489	215.355
2010	107.626	221.495
2013	108.957	245.98
202	113.224	271.379
2024	109.124	251.594
2026	107.337	213.661
203	105.533	236.493
204	107.895	216.604
2046	108.636	249.699
2050	108.861	270.801
2055	103.399	199.022
206	104.547	272.998
2061	107.696	264.309
2071	112.133	271.812
216	109.478	280.626
236	103.365	195.674
238	105.951	205.221
241	105.546	223.864
2410	105.695	261.202
2422	109.133	253.577
2443	108.614	228.973
249	108.808	257.525
25	108.677	204.595
26	106.372	212.32
261	106.541	222.338
262	107.652	220.443
2625	105.723	282.597
2651	104.945	199.384
2652	106.629	236.686
2653	109.285	248.902
267	104.739	227.768
2670	104.429	222.984
2671	108.143	258.063
270	106.313	209.59
2720	108.918	247.682
2722	109.767	218.389
2732	108.859	231.147
2762	107.575	280.342
2779	118.294	272.52
2784	110.424	276.394
2785	112.458	280.185
2794	106.766	232.428
2796	106.294	233.664
2802	109.359	270.736
2809	105.422	266.586
2810	105.832	278.38
2813	106.587	273.045
2817	99.5821	250.445
2820	107.048	276.172
2823	111.777	244.987
2827	110.267	238.588
2830	109.212	250.827
2831	109.053	234.863
2836	112.676	221.651
2847	108.523	261.575
2848	110.425	236.13
2849	105.515	287.818
2850	110.001	256.698
2855	106.578	230.331
2856	108.483	260.22
286	106.341	213.422
2862	103.445	274.151
2865	106.866	221.442
2872	110.523	270.693
29	104.885	211.996
290	108.737	238.675
2902	108.775	251.318
2908	102.786	197.018
2936	105.314	216.207
2971	109.275	272.051
2974	110.25	235.721
2975	108.451	267.81
2979	108.914	264.521
2980	113.267	247.463
2990	110.382	266.403
2992	105.469	242.371
2997	106.241	282.713
30	107.385	215.085
301	132.429	233.877
3010	104.643	261.453
3013	109.877	269.927
3026	109.263	238.581
3042	102.774	256.186
3062	105.592	210.112
308	106.846	220.1
3148	108.954	236.367
3160	107.002	250.057
317	117.627	270.306
3170	113.165	222.813
3172	102.836	211.831
3173	109.912	239.442
3190	107.983	261.574
32	109.294	230.676
321	108.511	276.001
323	113.051	278.059
324	112.27	237.595
327	109.618	274.312
33	108.521	281.557
330	107.113	273.978
333	109.046	245.806
334	113.502	268.865
338	110.648	269.737
34	110.025	234.881
345	106.272	212.728
353	110.717	270.588
366	105.46	196.772
37	110.168	243.365
378	106.65	256.489
40	108.042	213.847
405	109.756	257.206
409	108.934	288.989
410	106.567	280.976
424	110.643	274.738
428	109.904	272.598
43	111.489	253.268
435	110.121	274.319
440	103.918	268.703
445	112.346	287.788
447	110.87	267.231
45	112.03	247.416
457	112.058	267.471
46	115.945	237.239
462	107.707	268.261
465	110.841	285.916
468	104.623	196.646
472	107.962	241.461
473	107.645	237.341
483	106.759	205.108
488	112.462	234.916
489	110.805	212.189
49	108.053	245.131
491	110.375	265.994
5	107.4	216.353
50	106.797	266.219
508	105.684	249.004
51	109.458	232.363
515	103.087	267.103
52	106.306	200.276
522	109.106	266.852
526	110.433	254.822
533	106.645	221.583
543	110.046	219.455
546	111.921	284.58
548	107.672	290.14
549	110.021	232.082
55	107.04	276.78
56	108.813	258.167
560	108.891	247.285
562	106.683	277.548
564	109.731	241.969
565	108.705	212.669
567	112.807	269.757
57	110.384	254.042
570	111.999	244.444
575	106.811	229.299
577	107.762	256.138
58	112.372	226.061
582	109.684	255.283
584	108.832	242.074
587	109.11	250.016
592	110.04	229.983
6	108.426	232.949
601	108.67	215.869
603	106.591	202.934
61	107.632	254.011
629	103.898	262.766
639	103.994	240.204
65	108.639	264.408
652	105.928	224.477
653	107.518	231.691
66	111.575	254.444
662	106.816	290.194
67	122.108	266.842
670	108.819	235.477
673	113.18	272.195
676	103.914	211.375
678	106.367	254.362
68	107.541	241.334
681	116.017	282.251
691	108.033	275.352
697	105.777	271.114
71	109.696	253.317
72	113.816	231.195
722	107.617	233.534
737	104.361	222.41
739	107.949	232.146
74	113.265	266.263
740	111.669	260.392
743	106.923	237.415
748	110.529	290.148
75	108.637	203.251
750	106.684	263.313
757	113.662	272.187
764	109.978	258.763
77	106.032	261.256
779	105.219	240.298
786	110.331	262.743
787	108.204	287.235
8	104.469	250.482
80	107.252	221.251
809	113.139	260.783
81	108.264	213.929
810	106.126	265.992
82	103.544	198.576
89	108.72	244.972
9	110.578	264.97
918	108.535	255.108
929	107.53	229.955
93	110.567	221.925
94	108.889	221.826
95	110.942	266.47
950	108.641	219.115
953	110.514	268.815
97	107.509	258.152
997	108.231	249.304
ACW_25358	108.568	255.883
ACW_25363	108.817	274.841
ACW_25365	110.449	260.575
ACW_25366	109.559	263.503
ACW_25368	111.093	267.071
ACW_25371	108.635	264.843
ACW_25372	109.301	272.072
ACW_25375	107.57	273.728
ACW_25454	107.263	270.715
ACW_25469	107.916	262.396
ACW_25580	106.856	274.366
ACW_25581	108.444	262.548
ACW_25584	107.678	252.359
ACW_25586	108.975	243.978
ACW_25591	105.364	256.226
ACW_25592	106.057	259.26
ACW_25607	109.472	265.877
ACW_25619	105.633	257.232
ACW_25622	108.12	256.966
ACW_25628	107.706	255.105
DLO_12_066	108.469	234.551
DLO_12_084	110.114	232.694
DLO_12_120	108.598	265.503
DLO_12_140	110.312	244.137
DLO_12_141	109.242	247.12
DLO_12_162	107.166	235.16
DLO_12_221	111.958	270.634
DLO_12_233	108.639	244.317
DLO_12_259	108.277	265.46
DLO_12_289	108.643	267.973
FuGa_015	109.841	270.218
FuGa_016	108.891	218.678
FuGa_140	109.874	241.549
FuGa_187	108.486	279.529
FuGa_215	107.979	264.562
FuGa_217	109.997	264.17
FuGa_243	109.243	271.726
FuGa_270	108.347	268.514
FuGa_275	106.934	273.105
FuGa_352	109.039	255.538
FuPi_005	110.623	267.643
FuPi_013	106.752	282.187
FuPi_023	106.249	245.127
FuPi_052	108.033	275.205
FuPi_054	110.687	282.592
FuPi_087	110.019	256.522
FuPi_097	106.749	270.211
FuPi_106	108.748	273.109
FuPi_107	109.615	276.192
FuPi_114	109.203	256.809
GaCr_002	107.639	277.672
GaCr_010	106.436	251.642
GaCr_017	107.59	280.605
GaCr_041	106.706	290.729
GaCr_043	108.036	262.698
GaCr_052	105.878	260.784
GaCr_055	108.751	273.004
GaCr_056	109.684	259.422
GaCr_057	108.313	269.726
GaCr_061	107.03	255.505
GaPi_007	109.608	255.908
GaPi_014	108.935	227.36
GaPi_017	109.447	254.419
GaPi_023	109.11	239.846
GaPi_028	109.636	277.345
GaPi_033	108.78	223.324
GaPi_035	109.102	219.201
GaPi_038	109.067	232.74
GaPi_051	108.606	253.467
GaPi_056	110.251	244.768
I_BB002	110.742	271.511
I_BB012	108.63	256.922
I_BB015	108.456	259.856
I_BB022	110.945	279.821
I_BB028	110.427	273.737
I_BB031	109.347	249.592
I_BB039	107.546	261.012
I_BB049	109.778	261.397
I_BB056	106.822	241.065
I_BB070	107.627	272.634
I_CC003	108.868	268.223
I_CC044	109.467	281.935
I_CC048	108.291	275.537
I_CC052	107.637	253.689
I_CC055	106.876	272.794
I_CC057	109.463	251.271
I_CC059	109.939	250.239
I_CC067	110.529	279.846
I_CC070	108.88	264.479
I_CC075	110.345	282.046
I_J012	110.281	244.447
I_J030	108.725	263.574
I_J033	108.871	213.337
I_J036	110.614	269.847
I_J046	108.74	266.128
I_J054	107.534	250.517
I_J056	107.123	248.611
I_J063	108.798	243.647
I_J064	109.299	242.394
I_J069	106.984	252.443
I_M007	103.677	275.96
I_M013	106.988	252.17
I_M014	103.781	272.559
I_M024	104.771	253.165
I_M026	109.148	269.678
I_M029	107.063	241.476
I_M047	108.159	242.621
I_M048	104.192	263.869
I_M052	107.769	251.728
I_M056	105.694	237.422
I_W002	103.759	260.704
I_W010	108.297	255.809
I_W034	105.527	260.863
I_W036	109.137	264.818
I_W037	109.671	273.065
I_W044	106.914	255.528
I_W045	110.49	257.088
I_W046	108.002	259.086
I_W049	106.409	269.234
I_W050	110.554	274.449
JoPr_1990_102_001	107.865	234.103
JoPr_1990_102_054	105.753	226.445
JoPr_1990_102_097	104.753	219.4
JoPr_1990_102_108	106.474	243.986
JoPr_1990_102_169	107.154	230.607
JoPr_1990_102_179	107.921	228.546
JoPr_1990_102_202	106.715	230.007
JoPr_1990_102_232	107.406	224.756
JoPr_1990_102_242	103.924	239.832
JoPr_1990_102_246	110.954	238.705
JoPr_1990_102_257	105.479	236.366
NOVADI_0010	109.418	250.496
NOVADI_0023	109.059	271.356
NOVADI_0042	107.464	268.982
NOVADI_0114	107.289	280.48
NOVADI_0256	113.642	275.638
NOVADI_0268	115.234	273.568
NOVADI_0286	110.207	241.957
NOVADI_0296	107.806	257.758
NOVADI_0329	110.502	252.618
NOVADI_0330	109.937	271.705
NOVADI_0347	109.776	263.411
NOVADI_0356	109.982	266.726
NOVADI_0371	110.28	266.685
NOVADI_0382	108.903	265.746
NOVADI_0622	106.914	262.488
NOVADI_0731	108.587	284.096
NOVADI_0766	105.356	249.102
NOVADI_0980	107.966	270.112
NOVADI_1015	105.497	233.866
TeBr_012	105.846	261.049
TeBr_021	106.966	268.591
TeBr_022	105.999	272.086
TeBr_027	104.544	263.083
TeBr_043	104.492	248.098
TeBr_071	107.443	274.419
TeBr_084	103.922	247.593
TeBr_180	107.55	259.608
TeBr_248	107.578	276.124
TeBr_263	108.822	262.423
